# Supplementary material for: Vancomycin Exposure Dynamics and Clinical Outcomes in Critically Ill Patients: A Retrospective Cohort Study
Source: Antibiotics (Basel). 2026 Jun 4;15(6):573. doi: 10.3390/antibiotics15060573 (PMC13296325; doi:10.3390/antibiotics15060573)
Supplement: Supplementary file 1 [file antibiotics-15-00573-s001.zip]

Archive with 1 entries (1 files):
- antibiotics-4315380-supplementary.pdf
